# Supplementary material for: Genomic and Epidemiological Features of Two Dominant Methicillin-Susceptible Staphylococcus aureus Clones from a Neonatal Intensive Care Unit Surveillance Effort
Source: mSphere. 2022 Oct 11;7(6):e00409-22. doi: 10.1128/msphere.00409-22 (PMC9769867; doi:10.1128/msphere.00409-22)
Supplement: TABLE S1 [file msphere.00409-22-s0001.xlsx]

## Sheet: Sheet1
Supplementary Table 1. Whole-genome sequencing metrics for isolates included in this study
Isolate	spa type	isolate source	Clonal Complex (CC)	Sequence Type (ST)	Paired read count	Read Depth	Sample Collection Month	Study ID	BioProject	BioSample	SRA accession	Genome accession
CUMC4935	228	historical clinical sample	CC15	15	392395	56.3059	2016-1	2016-001	PRJNA685142	SAMN20606476	SRR15369860
CUMC4951	228	historical clinical sample	CC15	15	351502	48.7673	2016-8	2016-003	PRJNA685142	SAMN20606477	SRR15369859
CUMC4953	228	historical clinical sample	CC15	15	534133	84.1284	2016-8	2016-004	PRJNA685142	SAMN20606478	SRR15369868
CUMC4957	228	historical clinical sample	CC15	15	295839	34.7231	2016-8	2016-005	PRJNA685142	SAMN20606479	SRR15369854
CUMC4958	228	historical clinical sample	CC15	15	463857	58.0577	2016-8	2016-006	PRJNA685142	SAMN20606480	SRR15369843
CUMC4964	228	historical clinical sample	CC15	15	426054	52.2783	2016-8	2016-007	PRJNA685142	SAMN20606482	SRR15369821
CUMC4967	228	historical clinical sample	CC15	15	266241	35.2899	2016-8	2016-008	PRJNA685142	SAMN20606483	SRR15369810
CUMC4968	228	historical clinical sample	CC15	15	528253	60.4593	2016-8	2016-009	PRJNA685142	SAMN20606484	SRR15369799
CUMC4972	228	historical clinical sample	CC15	15	306157	38.6523	2016-9	2016-007	PRJNA685142	SAMN20606487	SRR15369906
CUMC4973	228	historical clinical sample	CC15	15	703939	78.4219	2016-9	2016-012	PRJNA685142	SAMN20606488	SRR15369895
CUMC4974	228	historical clinical sample	CC15	15*	300483	39.7372	2016-9	2016-012	PRJNA685142	SAMN20606489	SRR15369884
CUMC4945	279	historical clinical sample	CC15	1898	442485	60.1353	2016-8	2016-002	PRJNA685142	SAMN17078299	SRR13255667	JAEHFK000000000
CUMC4960	279	historical clinical sample	CC15	1898	405726	54.4577	2016-8	2016-010	PRJNA685142	SAMN20606481	SRR15369832
CUMC4970	279	historical clinical sample	CC15	1898	481644	69.2454	2016-8	2016-002	PRJNA685142	SAMN20606485	SRR15369788
CUMC4971	279	historical clinical sample	CC15	1898	409413	50.6826	2016-8	2016-011	PRJNA685142	SAMN20606486	SRR15369858
CUMC5000	279	NICU MSSA surveillance swab	CC15	15	397683	52.9549	2017-2	2017-007	PRJNA685142	SAMN20606490	SRR15369874
CUMC5003	279	NICU MSSA surveillance swab	CC15	15	448243	34.5767	2017-2	2017-007	PRJNA685142	SAMN20606491	SRR15369873
CUMC5005	279	NICU MSSA surveillance swab	CC15	1898	562276	47.1791	2017-2	2017-005	PRJNA685142	SAMN20606492	SRR15369872
CUMC5009	279	NICU MSSA surveillance swab	CC15	1898	521982	41.6576	2017-2	2017-006	PRJNA685142	SAMN20606493	SRR15369871
CUMC5018	279	NICU MSSA surveillance swab	CC15	1898	571894	46.2414	2017-2	2017-006	PRJNA685142	SAMN20606495	SRR15369869
CUMC5028	279	NICU MSSA surveillance swab	CC15	1898	611943	46.9451	2017-2	2017-033	PRJNA685142	SAMN20606498	SRR15369865
CUMC5033	279	NICU MSSA surveillance swab	CC15	15	760992	59.4086	2017-3	2017-007	PRJNA685142	SAMN20606500	SRR15369863
CUMC5034	279	NICU MSSA surveillance swab	CC15	1898	597476	82.9601	2017-3	2017-006	PRJNA685142	SAMN20606501	SRR15369862
CUMC5049	279	NICU MSSA surveillance swab	CC15	1898	1120438	138.158	2017-3	2017-046	PRJNA685142	SAMN20606503	SRR15369857
CUMC5052	279	NICU MSSA surveillance swab	CC15	1898	612073	83.2026	2017-3	2017-028	PRJNA685142	SAMN20606504	SRR15369856
CUMC5069	279	NICU MSSA surveillance swab	CC15	1898	285466	38.2501	2017-4	2017-046	PRJNA685142	SAMN20606505	SRR15369855
CUMC5078	279	NICU MSSA surveillance swab	CC15	1898	2172568	245.617	2017-4	2017-066	PRJNA685142	SAMN20606507	SRR15369852
CUMC5090	279	NICU MSSA surveillance swab	CC15	1898	441934	35.1079	2017-5	2017-038	PRJNA685142	SAMN20606508	SRR15369851
CUMC5105	279	NICU MSSA surveillance swab	CC15	1898	421854	32.2491	2017-5	2017-077	PRJNA685142	SAMN20606511	SRR15369848
CUMC5110	279	NICU MSSA surveillance swab	CC15	1898	449909	35.4831	2017-5	2017-038	PRJNA685142	SAMN20606512	SRR15369847
CUMC5111	279	NICU MSSA surveillance swab	CC15	1898	457197	41.7461	2017-5	2017-078	PRJNA685142	SAMN20606513	SRR15369846
CUMC5116	279	NICU MSSA surveillance swab	CC15	1898	486289	38.0273	2017-6	2017-078	PRJNA685142	SAMN20606514	SRR15369845
CUMC5117	279	NICU MSSA surveillance swab	CC15	1898	428902	34.0889	2017-6	2017-077	PRJNA685142	SAMN20606515	SRR15369844
CUMC5134	279	NICU MSSA surveillance swab	CC15	1898	650972	72.5283	2017-6	2017-077	PRJNA685142	SAMN20606518	SRR15369840
CUMC5135	279	NICU MSSA surveillance swab	CC15	1898	190661	23.2316	2017-6	2017-078	PRJNA685142	SAMN20606519	SRR15369839
CUMC5145	279	NICU MSSA surveillance swab	CC15	1898	346578	51.4753	2017-7	2017-108	PRJNA685142	SAMN20606520	SRR15369838
CUMC5151	279	NICU MSSA surveillance swab	CC15	1898	437856	62.4981	2017-7	2017-077	PRJNA685142	SAMN20606522	SRR15369836
CUMC5162	279	NICU MSSA surveillance swab	CC15	1898	278430	31.1071	2017-8	2017-127	PRJNA685142	SAMN20606525	SRR15369833
CUMC5165	279	NICU MSSA surveillance swab	CC15	1898	502349	67.426	2017-8	2017-126	PRJNA685142	SAMN20606526	SRR15369831
CUMC5169	279	NICU MSSA surveillance swab	CC15	1898	377954	46.844	2017-8	2017-038	PRJNA685142	SAMN20606527	SRR15369830
CUMC5176	279	NICU MSSA surveillance swab	CC15	1898	421359	58.3107	2017-7	2017-123	PRJNA685142	SAMN20606530	SRR15369827
CUMC5177	279	NICU MSSA surveillance swab	CC15	1898	406283	55.5156	2017-7	2017-108	PRJNA685142	SAMN20606531	SRR15369826
CUMC5187	279	NICU MSSA surveillance swab	CC15	1898	181851	23.7736	2017-7	2017-077	PRJNA685142	SAMN20606535	SRR15369822
CUMC5188	279	NICU MSSA surveillance swab	CC15	1898	250114	37.8487	2017-9	2017-038	PRJNA685142	SAMN20606536	SRR15369820
CUMC5190	279	NICU MSSA surveillance swab	CC15	1898	393916	49.3743	2017-9	2017-127	PRJNA685142	SAMN20606537	SRR15369819
CUMC5205	279	NICU MSSA surveillance swab	CC15	1898	400648	57.2361	2017-9	2017-151	PRJNA685142	SAMN20606539	SRR15369817
CUMC5211	279	NICU MSSA surveillance swab	CC15	1898	367938	52.7167	2017-9	2017-127	PRJNA685142	SAMN20606541	SRR15369815
CUMC5212	279	NICU MSSA surveillance swab	CC15	1898	477355	71.1319	2017-9	2017-105	PRJNA685142	SAMN20606542	SRR15369814
CUMC5213	279	NICU MSSA surveillance swab	CC15	1898	1626693	214.103	2017-9	2017-136	PRJNA685142	SAMN20606543	SRR15369813
CUMC5228	279	NICU MSSA surveillance swab	CC15	1898	452568	62.5879	2017-12	2017-200	PRJNA685142	SAMN20606547	SRR15369808
CUMC5231	279	NICU MSSA surveillance swab	CC15	1898	450118	61.6111	2017-12	2017-151	PRJNA685142	SAMN20606549	SRR15369806
CUMC5238	279	NICU MSSA surveillance swab	CC15	1898	103886	15.4356	2017-10	2017-166	PRJNA685142	SAMN20606551	SRR15369804
CUMC5240	279	NICU MSSA surveillance swab	CC15	1898	234072	34.0316	2017-10	2017-173	PRJNA685142	SAMN20606552	SRR15369803
CUMC5242	279	NICU MSSA surveillance swab	CC15	1898	285618	40.3636	2017-11	2017-180	PRJNA685142	SAMN20606553	SRR15369802
CUMC5247	279	NICU MSSA surveillance swab	CC15	1898	120685	17.2801	2017-11	2017-168	PRJNA685142	SAMN20606554	SRR15369801
CUMC5248	279	NICU MSSA surveillance swab	CC15	1898	451445	65.2997	2017-11	2017-151	PRJNA685142	SAMN20606555	SRR15369800
CUMC5249	279	NICU MSSA surveillance swab	CC15	1898	364172	50.9434	2017-11	2017-186	PRJNA685142	SAMN20606556	SRR15369798
CUMC5250	279	NICU MSSA surveillance swab	CC15	1898	193719	23.217	2017-11	2017-105	PRJNA685142	SAMN20606557	SRR15369797
CUMC5254	279	NICU MSSA surveillance swab	CC15	1898	385928	56.5839	2017-10	2017-131	PRJNA685142	SAMN20606558	SRR15369796
CUMC5259	279	NICU MSSA surveillance swab	CC15	1898	493686	67.2387	2017-12	2017-209	PRJNA685142	SAMN20606562	SRR15369792
CUMC5268	279	NICU MSSA surveillance swab	CC15	1898	203537	26.25	2018-1	2017-207	PRJNA685142	SAMN20606563	SRR15369791
CUMC5269	279	NICU MSSA surveillance swab	CC15	1898	386156	51.2707	2018-1	2018-005	PRJNA685142	SAMN20606564	SRR15369790
CUMC5270	279	NICU MSSA surveillance swab	CC15	1898	214751	30.153	2018-1	2018-006	PRJNA685142	SAMN20606565	SRR15369789
CUMC5271	279	NICU MSSA surveillance swab	CC15	1898	361093	48.361	2018-1	2018-007	PRJNA685142	SAMN20606566	SRR15369787
CUMC5292	279	NICU MSSA surveillance swab	CC15	1898	136945	21.7141	2018-2	2018-005	PRJNA685142	SAMN20606568	SRR15369785
CUMC5293	279	NICU MSSA surveillance swab	CC15	1898	365741	52.692	2018-2	2018-007	PRJNA685142	SAMN20606569	SRR15369784
CUMC5299	279	NICU MSSA surveillance swab	CC15	1898	425627	62.0179	2018-2	2017-207	PRJNA685142	SAMN20606570	SRR15369783
CUMC5300	279	NICU MSSA surveillance swab	CC15	1898	126172	16.469	2018-2	2018-010	PRJNA685142	SAMN20606571	SRR15369782
CUMC5301	279	NICU MSSA surveillance swab	CC15	1898	220610	30.6986	2018-2	2018-006	PRJNA685142	SAMN20606572	SRR15369781
CUMC5313	279	NICU MSSA surveillance swab	CC15	1898	307993	49.263	2017-5	2017-038	PRJNA685142	SAMN20606573	SRR15369780
CUMC5328	279	NICU MSSA surveillance swab	CC15	1898	104849	16.5411	2017-5	2017-086	PRJNA685142	SAMN20606575	SRR15369777
CUMC5346	279	NICU MSSA surveillance swab	CC15	1898	394612	55.2779	2018-2	2018-030	PRJNA685142	SAMN20606576	SRR15369779
CUMC5350	279	NICU MSSA surveillance swab	CC15	1898	309042	49.6614	2018-2	2018-010	PRJNA685142	SAMN20606577	SRR15369915
CUMC5353	279	NICU MSSA surveillance swab	CC15	1898*	72553	11.4973	2018-2	2018-005	PRJNA685142	SAMN20606578	SRR15369914
CUMC5354	279	NICU MSSA surveillance swab	CC15	1898	127111	18.3313	2018-2	2018-041	PRJNA685142	SAMN20606579	SRR15369913
CUMC5367	279	NICU MSSA surveillance swab	CC15	1898	99718	17.3703	2018-3	2018-045	PRJNA685142	SAMN20606581	SRR15369911
CUMC5380	279	NICU MSSA surveillance swab	CC15	1898	91084	16.2416	2018-3	2018-010	PRJNA685142	SAMN20606583	SRR15369909
CUMC5381	279	NICU MSSA surveillance swab	CC15	1898*	77592	12.8563	2018-3	2018-008	PRJNA685142	SAMN20606584	SRR15369908
CUMC5403	279	NICU MSSA surveillance swab	CC15	1898	129408	20.4451	2018-3	2018-008	PRJNA685142	SAMN20606585	SRR15369907
CUMC5405	279	NICU MSSA surveillance swab	CC15	1898	254784	39.147	2018-3	2018-054	PRJNA685142	SAMN20606586	SRR15369905
CUMC5408	279	NICU MSSA surveillance swab	CC15	1898	776082	108.548	2018-3	2018-053	PRJNA685142	SAMN20606587	SRR15369904
CUMC5419	279	NICU MSSA surveillance swab	CC15	1898	288142	42.6816	2018-4	2018-065	PRJNA685142	SAMN20606588	SRR15369903
CUMC5429	279	NICU MSSA surveillance swab	CC15	1898	349037	46.6436	2018-4	2018-073	PRJNA685142	SAMN20606589	SRR15369902
CUMC5430	279	NICU MSSA surveillance swab	CC15	1898	321270	45.745	2018-4	2018-038	PRJNA685142	SAMN20606590	SRR15369901
CUMC5431	279	NICU MSSA surveillance swab	CC15	1898	281464	39.3267	2018-4	2018-063	PRJNA685142	SAMN20606591	SRR15369900
CUMC5434	279	NICU MSSA surveillance swab	CC15	1898	319014	44.8399	2018-4	2018-041	PRJNA685142	SAMN20606592	SRR15369899
CUMC5438	279	NICU MSSA surveillance swab	CC15	1898	295842	42.0163	2018-4	2018-063	PRJNA685142	SAMN20606593	SRR15369898
CUMC5441	279	NICU MSSA surveillance swab	CC15	1898	598347	85.0009	2018-4	2018-026	PRJNA685142	SAMN20606594	SRR15369897
CUMC5450	279	NICU MSSA surveillance swab	CC15	1898	765034	102.7	2018-5	2018-038	PRJNA685142	SAMN20606595	SRR15369896
CUMC5453	279	NICU MSSA surveillance swab	CC15	1898	292114	41.8586	2018-5	2018-078	PRJNA685142	SAMN20606596	SRR15369894
CUMC5455	279	NICU MSSA surveillance swab	CC15	1898	336225	42.6496	2018-5	2018-073	PRJNA685142	SAMN20606597	SRR15369893
CUMC5462	279	NICU MSSA surveillance swab	CC15	1898	292152	43	2018-5	2018-038	PRJNA685142	SAMN20606598	SRR15369892
CUMC5470	279	NICU MSSA surveillance swab	CC15	1898	395234	46	2018-5	2018-065	PRJNA685142	SAMN20606599	SRR15369891
CUMC5471	279	NICU MSSA surveillance swab	CC15	1898	103515	15	2018-5	2018-078	PRJNA685142	SAMN20606600	SRR15369890
CUMC5473	279	NICU MSSA surveillance swab	CC15	1898	276738	33.4121	2018-5	2018-073	PRJNA685142	SAMN20606601	SRR15369889
CUMC5476	279	NICU MSSA surveillance swab	CC15	1898	105583	13.8589	2018-6	2018-090	PRJNA685142	SAMN20606602	SRR15369888
CUMC5477	279	NICU MSSA surveillance swab	CC15	1898	84987	13.7643	2018-6	2018-073	PRJNA685142	SAMN20606603	SRR15369887
CUMC5479	279	NICU MSSA surveillance swab	CC15	1898	271601	37.4964	2018-6	2018-065	PRJNA685142	SAMN20606604	SRR15369886
CUMC5480	279	NICU MSSA surveillance swab	CC15	1898	767038	98.398	2018-6	2018-091	PRJNA685142	SAMN20606605	SRR15369885
CUMC5481	279	NICU MSSA surveillance swab	CC15	1898	715720	92.5161	2018-6	2018-078	PRJNA685142	SAMN20606606	SRR15369883
CUMC5483	279	NICU MSSA surveillance swab	CC15	1898	777524	79.6879	2018-5	2018-082	PRJNA685142	SAMN20606607	SRR15369882
CUMC5488	279	NICU MSSA surveillance swab	CC15	1898	650400	95.3124	2018-1	2018-010	PRJNA685142	SAMN20606608	SRR15369881
CUMC5489	279	NICU MSSA surveillance swab	CC15	1898	98052	14.0616	2018-1	2018-005	PRJNA685142	SAMN20606609	SRR15369880
CUMC5492	279	NICU MSSA surveillance swab	CC15	1898	103906	14.1724	2018-1	2018-006	PRJNA685142	SAMN20606610	SRR15369879
CUMC5493	279	NICU MSSA surveillance swab	CC15	1898	99991	15.1801	2018-1	2018-008	PRJNA685142	SAMN20606611	SRR15369878
CUMC5495	279	NICU MSSA surveillance swab	CC15	1898	376086	52.2881	2018-1	2018-022	PRJNA685142	SAMN20606612	SRR15369877
CUMC5504	279	NICU MSSA surveillance swab	CC15	1898	110760	17.3501	2018-1	2018-008	PRJNA685142	SAMN20606613	SRR15369876
CUMC5507	279	NICU MSSA surveillance swab	CC15	1898	93844	12	2018-6	2018-090	PRJNA685142	SAMN20606614	SRR15369875
CUMC5355	571	NICU MSSA surveillance swab	CC398	398* (3795)	121144	18.0001	2018-2	2018-039	PRJNA685142	SAMN20606580	SRR15369912
CUMC5170	571	NICU MSSA surveillance swab	ST398	398	453205	48.581	2017-8	2017-119	PRJNA685142	SAMN20606528	SRR15369829
CUMC5178	571	NICU MSSA surveillance swab	ST398	398	394959	37.781	2017-7	2017-119	PRJNA685142	SAMN20606532	SRR15369825
CUMC5206	571	NICU MSSA surveillance swab	ST398	398	610664	71.0783	2017-9	2017-119	PRJNA685142	SAMN20606540	SRR15369816
CUMC5226	571	NICU MSSA surveillance swab	ST398	398	454468	53.738	2017-12	2017-204	PRJNA685142	SAMN20606546	SRR15369809
CUMC5237	571	NICU MSSA surveillance swab	ST398	398	453833	48.6483	2017-10	2017-149	PRJNA685142	SAMN20606550	SRR15369805
CUMC5255	571	NICU MSSA surveillance swab	ST398	398	634364	74.7974	2017-10	2017-164	PRJNA685142	SAMN20606559	SRR15369795
CUMC5256	571	NICU MSSA surveillance swab	ST398	398	543619	60.3579	2017-10	2017-119	PRJNA685142	SAMN20606560	SRR15369794
CUMC5327	571	NICU MSSA surveillance swab	ST398	398	404379	43.1434	2017-1	2017-011	PRJNA685142	SAMN20606574	SRR15369778
CUMC5375	571	NICU MSSA surveillance swab	ST398	398	102449	10.9884	2018-3	2018-039	PRJNA685142	SAMN20606582	SRR15369910
CUMC5183	1451	NICU MSSA surveillance swab	CC398	398* (3649)	413284	44.0421	2017-7	2017-124	PRJNA685142	SAMN20606533	SRR15369824
CUMC5013	1451	NICU MSSA surveillance swab	ST398	398	318230	35.9061	2017-2	2017-038	PRJNA685142	SAMN20606494	SRR15369870
CUMC5021	1451	NICU MSSA surveillance swab	ST398	398	334842	39.5457	2017-2	2017-032	PRJNA685142	SAMN20606496	SRR15369867
CUMC5022	1451	NICU MSSA surveillance swab	ST398	398	418936	50.9761	2017-2	2017-211	PRJNA685142	SAMN20606497	SRR15369866
CUMC5029	1451	NICU MSSA surveillance swab	ST398	398	484722	57.004	2017-2	2017-032	PRJNA685142	SAMN20606499	SRR15369864
CUMC5045	1451	NICU MSSA surveillance swab	ST398	398	482739	57.8209	2017-3	2017-038	PRJNA685142	SAMN20606502	SRR15369861
CUMC5071	1451	NICU MSSA surveillance swab	ST398	398	439120	50.6293	2017-4	2017-038	PRJNA685142	SAMN20606506	SRR15369853
CUMC5091	1451	NICU MSSA surveillance swab	ST398	398	507315	61.1784	2017-5	2017-074	PRJNA685142	SAMN20606509	SRR15369850
CUMC5094	1451	NICU MSSA surveillance swab	ST398	398	422444	49.6217	2017-5	2017-071	PRJNA685142	SAMN20606510	SRR15369849
CUMC5122	1451	NICU MSSA surveillance swab	ST398	398	342240	36.5249	2017-6	2017-089	PRJNA685142	SAMN20606516	SRR15369842
CUMC5127	1451	NICU MSSA surveillance swab	ST398	398	474445	48.671	2017-6	2017-093	PRJNA685142	SAMN20606517	SRR15369841
CUMC5149	1451	NICU MSSA surveillance swab	ST398	398	497313	60.5647	2017-7	2017-038	PRJNA685142	SAMN20606521	SRR15369837
CUMC5152	1451	NICU MSSA surveillance swab	ST398	398	621108	71.3131	2017-7	2017-093	PRJNA685142	SAMN20606523	SRR15369835
CUMC5155	1451	NICU MSSA surveillance swab	ST398	398	527653	67.098	2017-7	2017-089	PRJNA685142	SAMN20606524	SRR15369834
CUMC5173	1451	NICU MSSA surveillance swab	ST398	398	713326	77.981	2017-8	2017-131	PRJNA685142	SAMN20606529	SRR15369828
CUMC5184	1451	NICU MSSA surveillance swab	ST398	398	469474	60.8037	2017-7	2017-089	PRJNA685142	SAMN20606534	SRR15369823
CUMC5192	1451	NICU MSSA surveillance swab	ST398	398	556252	62.8073	2017-9	2017-131	PRJNA685142	SAMN20606538	SRR15369818
CUMC5225	1451	NICU MSSA surveillance swab	ST398	398	1140119	128.781	2017-12	2017-201	PRJNA685142	SAMN20606545	SRR15369811
CUMC5230	1451	NICU MSSA surveillance swab	ST398	398	459473	36.0841	2017-12	2017-203	PRJNA685142	SAMN20606548	SRR15369807
CUMC5257	1451	NICU MSSA surveillance swab	ST398	398	632881	64.9993	2017-12	2017-203	PRJNA685142	SAMN20606561	SRR15369793
CUMC5284	1451	NICU MSSA surveillance swab	ST398	398	299683	41.6083	2018-1	2018-097	PRJNA685142	SAMN20606567	SRR15369786
CUMC5218	untypeable	NICU MSSA surveillance swab	CC15	1898	1850301	250.14	2017-12	2017-174	PRJNA685142	SAMN20606544	SRR15369812
* = Single locus variant (SLV) of ST15, ST1898, or ST398 as indicated; if SLV has a named sequence type it is indicated
